# Supplementary material for: LeishTec vaccination disrupts vertical transmission of Leishmania infantum
Source: PLoS Negl Trop Dis. 2025 Jul 30;19(7):e0013320. doi: 10.1371/journal.pntd.0013320 (PMC12321126; doi:10.1371/journal.pntd.0013320)
Supplement: S1 Data — (XLSX) [file pntd.0013320.s001.xlsx]

## Sheet: Abbreviation tabNon vax M puppy
Abbreviations legends:
Non vax M puppy number	Infected dam unvaccinated (treated with placebo)
NVP	Offspring born to unvaccinated dam
VP	Offspring born to vaccinated dam
IFNG	Interfron gamma
TLA	Total Leishmania antigen
kqPCR	Kinetoplastide DNA quantitative PCR

## Sheet: Summary of Cli Sings PCR sero
							Ever positive for			Non vax M puppy number			Number of ever pos			Percent of ever positive dogs						Percent of never positive dogs
Names	puppy sex	puppy year of birth	Mother	Mother	Code	Number of puppys	Clinical sign	PCR	Serology	22		Mortality rate (%)	Clinical sign	PCR	Serology	Clinical sign	RT-PCR	Serology		Efficacy	Survival rate	Clinical sign	RT-PCR	Serology
Dog 1	M	2016	Non vaccinated	PG	NVP1	1	1	1	0		Non vax M puppy number	20	20	4	6	95.2381	18.1818	27.2727		puppys from non vaccinated dams	80	4.7619	81.8182	72.7273
Dog 2	F	2016	Non vaccinated		NVP2	2	1	0	0	Vax M puppy number	Vax M puppy number	0	13	0	0	59.0909	0	0		puppys from vaccinated dams	100	40.9091	100	100
Dog 3	M	2016	Non vaccinated		NVP3	3	1	1	1	22										Difference between groups (efficacy)	20	36.1472	18.1818	27.2727
Dog 4	M	2016	Non vaccinated		NVP4	4	1	0	0			Average of clinical signs								Efficacy classical outcomes:	Prolongation of life	relief of symptoms		Improved function
Dog 5	F	2016	Non vaccinated		NVP5	5	1	0	0		Number of puppys loss	1.3
Dog 6	M	2016	Non vaccinated		NVP6	6	1	0	0	Non vax M puppy number	6
Dog 7	M	2016	Non vaccinated		NVP7	7	1	0	0	Vax M puppy number	0	Average of clinical signs
Dog 8	F	2016	Non vaccinated		NVP8	8	1	0	0		Percent of puppys loss	1.575
Dog 9	F	2015	Non vaccinated	B	NVP9	9	1	0	0	Non vax M puppy number	27.2727
Dog 10	F	2016	Non vaccinated		NVP10	10	1	1	1	Vax M puppy number	0
Dog 11	M	2016	Non vaccinated		NVP11	11	1	0	1
Dog 12	F	2016	Non vaccinated		NVP12	12	1	1	1
Dog 13	F	2016	Non vaccinated	L	NVP16	13	1	0	0	3	1	1	3
Dog 14	F				NVP17	14	1	0	0	4	1	1	4
Dog 15	M				NVP18	15	1	0	0	5	1	2	5
Dog 16	M				NVP19	16	1	0	0	6	1	3	6
Dog 17	M				NVP20	17		0	1	7	1	1	7
Dog 18	F				NVP21	18	1	0	0	8	2	2	8
Dog 19	M	2016	Non vaccinated	A	NVP22	19	0	0	1	9	2	1	9
Dog 20	F				NVP23	20	1	0	0	10	1	2	10
Dog 21	F				NVP24	21	1	0	0	11	2	2	11
Dog 22	F				NVP25	22	1	0	0	12	2	1	12
Dog 23	M	2018	vaccinated	G	VP1	1	1	0	0	13	1	1	13
Dog 24	M	2018	vaccinated		VP2	2	1	0	0	14	2	2	14
Dog 25	M	2018	vaccinated		VP3	3	1	0	0	15	1	2	15
Dog 26	M	2018	vaccinated		VP4	4	1	0	0	16	2	3	16
Dog 27	M	2018	vaccinated		VP5	5	1	0	0	17	1	3	17
Dog 28	M	2017	vaccinated	PT	VP6	6	0	0	0	18	2	2	18
Dog 29	F	2017	vaccinated	M	VP7	7	0	0	0	19	2	1	19
Dog 30	M	2017	vaccinated		VP8	8	0	0	0	20	1	2	20
Dog 31	M	2017	vaccinated	R	VP9	9	1	0	0	21	2	1	21
Dog 32	F				VP10	10	1	0	0	22	2	2	22
Dog 33	M				VP11	11	1	0	0	23	2	1	23
Dog 34	M				VP12	12	1	0	0	24	2	1	24
Dog 35	F				VP13	13	2	0	0	25	2	2	25
Dog 36	F				VP14	14	3	0	0	26	4	2	26
Dog 37	M				VP15	15	1	0	0	27	1	1	27
Dog 38	M	2017	vaccinated	W	VP16	16	0			28	1	2	28
Dog 39	F				VP17	17	0			29	1	2	29
Dog 40	M				VP18	18	0	0	0	30	1	1	30
Dog 41	M				VP19	19	0	0	0	31	1	1	31
Dog 42					VP20	20	0			32	1	2	32
Dog 43	F				VP21	21	0			33	1	2	33
Dog 44	F				VP22	22	1	0	0	34	1	1	34
							Clinical sign	PCR	Serology	35	1	2	35
						Total of puppys				36	1	1	36
						47				37	1	1	37
												1	38
												2	39
												1	40

## Sheet: Summary Flow  
CD4 IFNG	Born to Vaccinated mother TLA					Born to Unvaccinated mother TLA
TP1	Dog 19	Dog 20	Dog 22	Dog 23	Dog 21	Dog 2	Dog 1	Dog 4
TP2	0.0674	0.16	0.125	0.0792	0.0885	0.0344	0.102	0.0941
TP3	0.0608	0.0696	0.0602	0.0609	0.113	0.037	0.27	0.0293
TP4	0.304	0.231	0.274	0.24	0.382	0.256	0.254	0.193
TP5	0.118	0.22	0.325	0.085	0.279	0.284	0.356
TP6	0.138	0.0187	0.258	0.16	0.157	0.05	0.375
TP7	0.23	0.0954	0.0462	0.0914	0.103	0.0184
CD4 IL10	Born to Vaccinated mother TLA					Born to Unvaccinated mother TLA
TP1	Dog 19	Dog 20	Dog 22	Dog 23	Dog 21	Dog 2	Dog 1	Dog 4
TP2	0.52	0.252	0.626	0.241	0.464	0.0258	0.305	0.0909
TP3	0.114	0.151	0.0843	0.114	0.133	0.0905	0.431	0.145
TP4	0.314	0.288	0.277	0.222	0.397	0.317	0.0938	0.0574
TP5	0.26	0.0973	0.0877	0.0457	0.0573	0.186	0.384
TP6	0.244	0.0075	0.0703	0.0298	0.0395	0.0389	0.199
TP7	0.15	0.0112	0.0651	0.0059	0.0236	0.023
	Born to Vaccinated mother TLA					Born to Unvaccinated mother TLA
TP1	Dog 19	Dog 20	Dog 22	Dog 23	Dog 21	Dog 2	Dog 1	Dog 4
TP2	0.129615	0.634921	0.199681	0.328631	0.190733	1.33333	0.334426	1.0352	#DIV/0!	#DIV/0!
TP3	0.533333	0.460927	0.714116	0.534211	0.849624	0.40884	0.62645	0.202069	#DIV/0!	#DIV/0!
TP4	0.968153	0.802083	0.98917	1.08108	0.962217	0.807571	2.70789	3.36237	#DIV/0!	#DIV/0!
TP5	0.453846	2.26105	3.70582	1.85996	4.86911	1.52688	0.927083	#DIV/0!	#DIV/0!	#DIV/0!
TP6	0.565574	2.49333	3.66999	5.36913	3.97468	1.28535	1.88442	#DIV/0!	#DIV/0!	#DIV/0!
TP7	1.53333	8.51786	0.709677	15.4915	4.36441	0.8	#DIV/0!	#DIV/0!	#DIV/0!	#DIV/0!

## Sheet: Figure 2 A
Non vaccinated mother	Vaccinated mother
12.5	0

## Sheet: Figure 2 B
Non vaccinated mother	Vaccinated mother
94.12	59.09

## Sheet: Figure 2 C
Non vaccinated mother	Vaccinated mother	Dog
1	1
1	1
1	1
1	1
1	2
1	3
1	1
2	2
2	1
2	2
2	2
2	1
4	1
1	2
1	2
1	3
1	3
1	2
1	1
1	2
1	1
1	2
1	1
1	1
	2
	2
	1
	2
	2
	1
	1
	2
	2
	1
	2
	1
	1
	1
	2
	1

## Sheet: Figure 2 D
	Non vaccinated mother					Vaccinated mother
Sero+ or kqPCR+	28.57	16.66	25			0	0	50	0	0
Sero+	14.28	16.66	25			0	0	0	0	0
kqPCR+	14.28	0	0			0	0	50	0	0
Sero+ And kqPCR+	14.28	0	0			0	0	0	0	0

## Sheet: Figure 2 E
Dog	Time of visit	Vaccinated mother	Non vaccinated mother
Dog 1	7		1
Dog 2	14		0
Dog 3	14		1
Dog 4	14		0
Dog 5	14		0
Dog 6	14		0
Dog 7	14		0
Dog 8	14		0
Dog 9	14		0
Dog 10	14		0
Dog 11	14		0
Dog 12	14		0
Dog 13	8		1
Dog 14	14		0
Dog 15	8		1
Dog 16	14		0
Dog 17	14		0
Dog 18	14		0
Dog 19	14	0
Dog 20	14	0
Dog 21	14	0
Dog 22	14	0
Dog 23	14	0
Dog 24	14	0
Dog 25	14	0
Dog 26	8	1
Dog 27	14	0
Dog 28	14	0
Dog 29	14	0
Dog 30	14	0
Dog 31	14	0
Dog 32	14	0
Dog 33	14	0
Dog 34	14	0
Dog 35	14	0
Dog 36	14	0
Dog 37	14	0
Dog 38	14	0
Dog 39	14	0
Dog 40	14	0

## Sheet: Figure 3 A
Time point	Dogs born to Vaccinated mother					Dogs born to Unvaccinated mother
TP1	Dog 19	Dog 20	Dog 22	Dog 23	Dog 21	Dog 2	Dog 1	Dog 4
TP2	0.129615	0.634921	0.199681	0.328631	0.190733	1.33333	0.334426	1.0352
TP3	0.533333	0.460927	0.714116	0.534211	0.849624	0.40884	0.62645	0.202069
TP4	0.968153	0.802083	0.98917	1.08108	0.962217	0.807571	2.70789	3.36237
TP5	0.453846	2.26105	3.70582	1.85996	4.86911	1.52688	0.927083
TP6	0.565574	2.49333	3.66999	5.36913	3.97468	1.28535	1.88442
TP7	1.53333	8.51786	0.709677	15.4915	4.36441	0.8

## Sheet: Figure 3 B
Time point	Dogs born to Vaccinated mother					Dogs born to Unvaccinated mother
	Dog 19	Dog 20	Dog 22	Dog 23	Dog 21	Dog 2	Dog 1	Dog 4
TP1	1	1	0	1	1	2	2	2
TP2
TP3	2	1	1	2	2	2	2	2
TP4	2	1	1	2	2	2	2	4
TP5	1	1	2	2	2	1	2	4
TP6	2	0	2	1	2	3	3	4
TP7	2	1	2	2	2	3	3	4
